# Supplementary material for: Smilax glabra Flavonoids Inhibit AMPK Activation and Induce Ferroptosis in Obesity-Associated Colorectal Cancer
Source: Int J Mol Sci. 2025 Mar 10;26(6):2476. doi: 10.3390/ijms26062476 (PMC11942472; doi:10.3390/ijms26062476)
Supplement: Supplementary file 1 [file ijms-26-02476-s001.zip]

Archive with 1 entries (1 files):
- ijms-3421809-supplementary.pdf
